# Supplementary material for: Role of Neuro-Immune Cross-Talk in the Anti-obesity Effect of Electro-Acupuncture
Source: Front Neurosci. 2020 Feb 28;14:151. doi: 10.3389/fnins.2020.00151 (PMC7059539; doi:10.3389/fnins.2020.00151)
Supplement: Supplementary file 1 [file Data_Sheet_1.xlsx]

## Sheet: Table S1
Data Sheet 1: The nerve discharge of SNS in eWAT during EA (S1, the normal group during EA; S2, the HFD group during EA).
Pre-EA	EA 0-30s	EA 30-60s	EA 60-90s	EA 90-120s	After EA
3.4	2.2	4.16	5	6.25	5.8
1.27	1.83	1.64	1.76	1.74	1.27
3.2	2.8	3.4	4.6	5.02	5.48
0.72	0.64	0.7	0.89	1.09	1.16
5.84	6.23	6.21	7.31	8.91	9.52
0.36	0.46	0.59	0.67	0.3	0.28
0.38	0.37	0.37	0.7	0.6	0.51

## Sheet: Table S2
Pre-EA	EA 0-30s	EA 30-60s	EA 60-90s	EA 90-120s	After EA
0.15	0.17	0.17	0.07	0.2	0.28
0.38	0.38	0.23	0.48	0.59	0.38
0.69	0.75	0.83	0.7	0.74	0.82
0.8	0.8	0.99	1.1	1.05	1.35
0.64	0.59	0.51	0.68	0.67	0.76
1.48	1.59	1.93	1.57	0.96	1.64
0.47	0.81	0.21	0.65	0.58	0.65
0.19	0.08	0.19	0.08	0.33	0.2
