# Supplementary material for: Role of Neuro-Immune Cross-Talk in the Anti-obesity Effect of Electro-Acupuncture
Source: Front Neurosci. 2020 Feb 28;14:151. doi: 10.3389/fnins.2020.00151 (PMC7059539; doi:10.3389/fnins.2020.00151)
Supplement: Supplementary file 2 [file Table_1.XLSX]

## Sheet: weight
58.8	54.9	63	63.8	57.8	61.7	56.6	54.1	58.1	57.3
110	110.7	124.5	123.6	111.5	121	117	104.5	109.4	114.3
163.7	163.7	180.7	171.7	162.4	154.9	176.9	150	176.8	176.7
188.2	189.6	209	195	195.3	199	205	189.8	205.4	210
224.3	221.9	238.5	220	221.9	272.3	285.2	278.5	307.2	311.2
277.5	269.3	286.7	267.5	262.5	315.9	358.6	361.3	368.2	380.9
334.6	325.6	348.2	316.4	319	407	408.5	419.3	390.3	425.9
378.7	361.6	389.7	353.6	356.7	448.5	446.6	459.8	440.7	473.6
406.3	385.2	408.9	376.7	376.2	487.9	494.9	490.6	482.2	512.2
465.7	433.4	462	438.7	430.1	523.8	530	532	511.8	530.4
452.2	454.3	467.5	436.8	447.4	565.7	535.8	573.9	545.9	544.7

## Sheet: firing rate
4.07	3.37	6.24	7.82	5.91	3.81		-17.199	53.317	92.1376	45.2088	-6.38821
1.95	2.55	2.84	2.97	2.21	1.33		30.7692	45.641	52.3077	13.3333	-31.7949
11.39	13.95	15.69	15.28	17.2	19.15		22.4759	37.7524	34.1528	51.0097	68.1299
0.72	0.67	1.09	0.99	0.89	1.03		-6.94444	51.3889	37.5	23.6111	43.0556
0.3	0.44	0.33	0.47	0.44	0.42		46.6667	10	56.6667	46.6667	40
1.59	2.61	1.14	2.89	2.71	2.75		64.1509	-28.3019	81.761	70.4403	72.956
11.64	18.15	20.75	20.7	21.63	22.22		55.9278	78.2646	77.8351	85.8247	90.8935
							27.9782	35.4374	61.7658	48.0135	39.5503
4.64	6.56	7.22	6.73	5.18	4.07		41.3793	55.6034	45.0431	11.6379	-12.2845
6.3	6.07	6.2	9.44	10.7	11.5		-3.65079	-1.5873	49.8413	69.8413	82.5397
18.95	22.6	29.29	27.16	29.1	31.87		19.2612	54.5646	43.3245	53.562	68.1794
10.82	16.47	14.03	14.11	16.67	17.64		52.2181	29.6673	30.4067	54.0665	63.0314
1.13	1.36	1.68	1.38	0.86	1.49		20.354	48.6726	22.1239	-23.8938	31.8584
0.84	0.85	1.02	0.88	0.8	0.9		1.19048	21.4286	4.7619	-4.7619	7.14286
0.33	0.31	0.31	0.27	0.35	0.23		-6.06061	-6.06061	-18.1818	6.06061	-30.303
							17.8131	28.8984	25.3314	23.7875	30.0235
0.55	0.71	0.52	0.67	0.76	0.82		29.0909	-5.45455	21.8182	38.1818	49.0909
4.35	4.63	4.51	4.93	5.38	7.32		6.43678	3.67816	13.3333	23.6782	68.2759
8.55	14.07	12.81	12.2	9.78	8.3		64.5614	49.8246	42.6901	14.386	-2.92398
2.03	2.05	1.36	0.81	3.06	3.79		0.985222	-33.0049	-60.0985	50.7389	86.6995
0.65	0.57	0.52	0.87	1.01	0.73		-12.3077	-20	33.8462	55.3846	12.3077
0.45	0.17	0.48	0.21	0.38	0.06		-62.2222	6.66667	-53.3333	-15.5556	-86.6667
1.02	0.41	1.51	0.64	0.54	0.4		-59.8039	48.0392	-37.2549	-47.0588	-60.7843

## Sheet: firing rate2
0.05	0.07	0.01	0.07	0.1	0.05		40	-80	40	100	0
1.42	1.65	1.91	1.87	2.36	1.77		16.1972	34.507	31.6901	66.1972	24.6479
0.26	0.39	0.27	0.33	0.36	0.36		50	3.84615	26.9231	38.4615	38.4615
1.17	1.57	1.63	2.09	1.54	1.56		34.188	39.3162	78.6325	31.6239	33.3333
0.23	0.4	0.07	0.33	0.23	0.1		73.913	-69.5652	43.4783	0	-56.5217
0.06	0.06	0.12	0.02	0.12	0.1		0	100	-66.6667	100	66.6667
1.21	0.99	1.03	1.26	2.26	2.24		-18.1818	-14.876	4.13223	86.7769	85.124
0.1	0.1	0.17	0.14	0.17	0.15		0	70	40	70	50
0.08	0.09	0.1	0.16	0.1	0.12		12.5	25	100	25	50
1.07	2.11	1.98	2.01	1.54	1.35		97.1963	85.0467	87.8505	43.9252	26.1682
0.7	0.79	1.21	0.99	1.18	0.83		12.8571	72.8571	41.4286	68.5714	18.5714
2.79	4.64	4.52	5.48	3.08	5.37		66.3082	62.0072	96.4158	10.3943	92.4731
7	9.45	9.97	10.56	11.03	12.92		35	42.4286	50.8571	57.5714	84.5714
1.18	1.55	1.55	1.43	1.65	1.81		31.3559	31.3559	21.1864	39.8305	53.3898
0.43	0.43	0.54	0.47	0.44	0.65		0	25.5814	9.30233	2.32558	51.1628
6.01	4.34	4.8	5.63	7.09	6.63		-27.787	-20.1331	-6.3228	17.97	10.3161
4.4	5.13	5.57	6.64	5.63	3.66		16.5909	26.5909	50.9091	27.9545	-16.8182
0.63	0.65	0.68	1.13	0.81	0.99		3.1746	7.93651	79.3651	28.5714	57.1429
2.54	2.58	3.86	4.35	4.11	4.23		1.5748	51.9685	71.2598	61.811	66.5354
2.57	3.2	3.08	3.79	2.87	2.04		24.5136	19.8444	47.4708	11.6732	-20.6226
0.04	0.02	0.05	0.05	0.08	0.06		-50	25	25	100	50
